# Supplementary material for: Potential inconsistencies in Zika surveillance data and our understanding of risk during pregnancy
Source: PLoS Negl Trop Dis. 2018 Dec 10;12(12):e0006991. doi: 10.1371/journal.pntd.0006991 (PMC6301717; doi:10.1371/journal.pntd.0006991)
Supplement: S1 Table — For each location, the type of incidence data, whether reported data were confirmed or all notified cases, the case definitions used, the relative file location in the accompanying R package, the time resolution of reports, whether or not data were extracted using a digitiser, and the data source are provided. Sources correspond to references in the main text. (CSV) [file pntd.0006991.s002.csv]

Country	Locations	Incidence type	Notified or Confirmed?	Definition given	Filename	Resolution	Digitised?	FullSource	Note
Brazil	Northeast states (Alagoas, Bahia, Ceará, Maranhão, Paraíba, Pernambuco, Piauí, Rio Grande do Norte and Sergipe)	Microcephaly and ZIKV	Microcephaly notified; ZIKV notified	Microcephaly: suspected cases reported in the RESP database only ZIKV: suspected and confirmed cases reported through sentinel surveillance system	Northeast/northeast_microceph.csv & Northeast/northeast_zikv.csv	Weekly	No	N Engl J Med 2017; 376:1591-1593April 20, 2017DOI: 10.1056/NEJMc1608612
Brazil	Northeast states (Alagoas, Bahia, Ceará, Maranhão, Paraíba, Pernambuco, Piauí, Rio Grande do Norte and Sergipe)	Microcephaly and ZIKV	Microcephaly confirmed & predicted; ZIKV notified	Microcephaly: infection related, confirmation based on diagnostic approach, either neuroimaging or laboratory test. See methods and appendix of source. ZIKV: Possible ZIKV cases in pregnant women, given as suspected ZIKV infection and discarded suspected cases of dengue and chikungunya	Northeast/deOliveira2017/microCeph_deOliveira2017_clean.csv & Northeast/deOliveira2017/zikv_inc_deOliveira2017_clean.csv	Weekly	Yes	The Lancet 2017; 390:861-870 DOI:10.1016/S0140-6736(17)31368-5	Extracted from incidence per 10000 births/pregnant women – see accompanying extraction_readme.txt
Colombia	Country-wide	Microcephaly	Notified	Reported microcephaly cases	Colombia/microcephaly_dat_weekly_2017.csv	Weekly	Yes	Pan American Health Organization / World Health Organization. Zika - Epidemiological Report Colombia. September 2017. Washington, D.C.: PAHO/WHO; 2017
Colombia	Country-wide	ZIKV	Notified	Suspected + confirmed cases combined	Colombia/zikv_inc_2017.csv	Weekly	Yes	Pan American Health Organization / World Health Organization. Zika - Epidemiological Report Colombia. September 2017. Washington, D.C.: PAHO/WHO; 2017
Colombia	Country-wide	ZIKV	Confirmed	Confirmed cases alone	Colombia/zikv_inc_2017_confirmed.csv	Weekly	Yes	Pan American Health Organization / World Health Organization. Zika - Epidemiological Report Colombia. September 2017. Washington, D.C.: PAHO/WHO; 2017
Colombia	Country-wide	Microcephaly	Notified	Date of reported congenital microcephaly case	Colombia/colombia_microceph_monthly.csv	Monthly	No	MMWR. Morbidity and Mortality Weekly Report; 65(45):1409-1413 2016
Colombia	Country-wide	Microcephaly	Notified	Number of new cases going into review – calculated manually by taking into account new confirmations, new discarded and new under review	Colombia/colombia_reports_microceph_2017.csv	Weekly	No	Instituto Nacional de Salud (Colombia). Boletín Epidemiológico. EW14 2016 – EW 34 2017. Available at: http://www.ins.gov.co/buscador-eventos/BoletinEpidemiologico/Forms/AllItems.aspx Accessed 15/06/2018.	Extracted from cumulative values for under review, discarded and confirmed, so not strictly true incidence. New under review cases are R_t – R_(t-1) + new_D_t + new_C_t (review, discarded, confirmed)
Colombia	Country-wide	Microcephaly	Confirmed	Number of new cases counted as confirmed taken from cumulative values	Colombia/colombia_reports_microceph_2017_confirmed.csv	Weekly	No	Instituto Nacional de Salud (Colombia). Boletín Epidemiológico. EW14 2016 – EW 34 2017. Available at: http://www.ins.gov.co/buscador-eventos/BoletinEpidemiologico/Forms/AllItems.aspx Accessed 15/06/2018.	Extracted from cumulative values for under review, discarded and confirmed, so not strictly true incidence. Confirmed cases are number of confirmed cases in week t less the number of cases in time t-1
Brazil	Bahia	Microcephaly	Notified	Number of notified cases per epidemiological week	Brazil/microceph_reports_2016.csv	Weekly	Yes	Boletim da Microcefalia e outras alterações do SNC sugestivas de infecção congênita. Bahia, 2016 [in Portuguese] [Internet]. Available: http://www.saude.ba.gov.br/wp-content/uploads/2017/11/ 2017-Boletim-epidemiol%C3%B3gico-da-Microcefalia-n.-01.pdf
Brazil	Bahia	Microcephaly	Notified	Number of microcephaly births (assumed notified)	Brazil/brazil_microCeph_28022017.csv	Monthly	No	https://public.tableau.com/profile/bruno.zoca#!/vizhome/Painel2-microcefalia/Painel2-Microcefalia
Brazil	Bahia	ZIKV	Notified	Number of notified cases per epidemiological week	Brazil/brazil_report_zikv_inc_2016.csv	Weekly	Yes	Boletim da Microcefalia e outras alterações do SNC sugestivas de infecção congênita. Bahia, 2016 [in Portuguese] [Internet]. Available: http://www.saude.ba.gov.br/wp-content/uploads/2017/11/ 2017-Boletim-epidemiol%C3%B3gico-da-Microcefalia-n.-01.pdf
Brazil	Rio Grande do Norte	Microcephaly	Notified	Gross number of reported cases of microcephaly according to protocol definitions	Brazil/microceph_reports_2016.csv	Monthly	No	Boletim Epidemiologico, Atualização da Situação Epidemiológica da Microcefalia e/ou outras alterações do sistema nervoso central de causas infecciosas no Rio Grande do Norte. 05/02/2017. Available at http://www.saude.rn.gov.br/Conteudo.asp?TRAN=ITEM&TARG=96506&ACT=&PAGE=&PARM=&LBL=MAT%C9RIA
Brazil	Rio Grande do Norte	Microcephaly	Confirmed	Confirmed cases of microcephaly according to protocol definitions	Brazil/microceph_reports_2016.csv	Monthly	Yes	Boletim Epidemiologico, Atualização da Situação Epidemiológica da Microcefalia e/ou outras alterações do sistema nervoso central de causas infecciosas no Rio Grande do Norte. 05/02/2017. Available at http://www.saude.rn.gov.br/Conteudo.asp?TRAN=ITEM&TARG=96506&ACT=&PAGE=&PARM=&LBL=MAT%C9RIA
Brazil	Rio Grande do Norte	Microcephaly	Notified	Number of microcephaly births (assumed notified)	Brazil/brazil_microCeph_28022017.csv	Monthly	No	https://public.tableau.com/profile/bruno.zoca#!/vizhome/Painel2-microcefalia/Painel2-Microcefalia
Brazil	Rio Grande do Norte	ZIKV	Notified	Notified cases of ZIKV by epidemiological week of symptom onset	Brazil/brazil_report_zikv_inc_2016.csv	Weekly	Yes	Boletim Epidemiologico, Atualização da Situação Epidemiológica das Arboviroses no Rio Grande do Norte. December 2016. Available at http://www.saude.rn.gov.br/Conteudo.asp?TRAN=ITEM&TARG=110749&ACT=&PAGE=0&PARM=&LBL=Arboviroses
Brazil	Pernambuco	Microcephaly	Confirmed & Notified	Notifications of microcephaly and later congenital syndrome associated with Zika virus infection. Note that different reports give the same numbers, but an earlier source refers to these cases as microcephaly whereas the later refers to them as congenital Zika syndrome. Confirmed cases are just for microcephaly cases.	Brazil/microceph_reports_2016.csv	Weekly	Yes	Technical Report No 02/2017 Congenital syndrome associated with Zika virus infection (SCZ) SEVS report 03/02/2017
Brazil	Pernambuco	ZIKV	Notified	Reported cases of ZIKV	Brazil/brazil_report_zikv_inc_2016.csv	Weekly	Yes	Pan American Health Organization / World Health Organization. Zika Epidemiological Update, 26 May 2016. Washington, D.C.: PAHO/WHO; 2016
Brazil	Pernambuco	Microcephaly	Notified	Number of microcephaly births (assumed notified)	Brazil/brazil_microCeph_28022017.csv	Monthly	No	https://public.tableau.com/profile/bruno.zoca#!/vizhome/Painel2-microcefalia/Painel2-Microcefalia
Brazil	Salvador, Bahia	ZIKV	Notified	Cases of reported acute exanthematous illness	Brazil/salvador_inc_scaled.csv	Weekly	No	Paploski IA, Prates APP, Cardoso CW, Kikuti M, Silva MMO, Waller LA, et al. Time Lags between Exanthematous Illness Attributed to Zika Virus, Guillain-Barré Syndrome, and Microcephaly, Salvador, Brazil. Emerg Infect Dis. 2016;22: 1438–1444. doi:10.3201/eid2208.160496
Brazil	Salvador, Bahia	Microcephaly	Notified	Cases of reported microcephaly	Brazil/salvador_microcephaly.csv	Weekly	No	Paploski IA, Prates APP, Cardoso CW, Kikuti M, Silva MMO, Waller LA, et al. Time Lags between Exanthematous Illness Attributed to Zika Virus, Guillain-Barré Syndrome, and Microcephaly, Salvador, Brazil. Emerg Infect Dis. 2016;22: 1438–1444. doi:10.3201/eid2208.160496
