# Supplementary material for: Potential inconsistencies in Zika surveillance data and our understanding of risk during pregnancy
Source: PLoS Negl Trop Dis. 2018 Dec 10;12(12):e0006991. doi: 10.1371/journal.pntd.0006991 (PMC6301717; doi:10.1371/journal.pntd.0006991)
Supplement: S2 Table — Parameter symbols are as described in S1 Text. The component column refers to which part of the model or which part of the analysis that parameter relates. Values shown are the fixed values used in the analysis if the parameter was not estimated. Where specified, lower and upper bounds refer to uniform prior ranges imposed during the MCMC fitting. Sources correspond to references in the main text. (CSV) [file pntd.0006991.s003.csv]

Parameter	Description	Component	Value	Lower Bound	Upper Bound	Source	Notes
1/μM	Lifespan of mosquitoes	SEIR	5 days	N/A	N/A	Ferguson et al. Science 2016;387: e41918-e41918. doi:10.1126/science.aag0219; Sheppard et al. Journal of Animal Ecology 1969;38(3):661-702. doi:10.2307/3042
σH	Intrinsic latency period	SEIR	4 days	N/A	N/A	Lessler et al. Bull World Health Organ 2016;94:841-49. doi:10.2471/BLT.16.174540; Ferguson et al. Science 2016;387: e41918-e41918. doi:10.1126/science.aag0219;
σM	Extrinsic latency period	SEIR	8.4 days	N/A	N/A	Majumder et al. Bull World Health Organ 2016: doi:10.2471/BLT.16.171009; Ferguson et al. Science 2016;387: e41918-e41918. doi:10.1126/science.aag0219;
γH	Human infectious period	SEIR	6 days	N/A	N/A	Majumder et al. Bull World Health Organ 2016: doi:10.2471/BLT.16.171009; Ferguson et al. Science 2016;387: e41918-e41918. doi:10.1126/science.aag0219;
pHM	Probability of transmission from human to mosquito given bite	SEIR	0.5	N/A	N/A		Arbitrarily fixed - component of R0
pMH	Probability of transmission from mosquito to human given bite	SEIR	0.5	N/A	N/A		Arbitrarily fixed - component of R0
b	Per vector per day bite rate	SEIR	0.5	N/A	N/A		Arbitrarily fixed - component of R0
α	Microcephaly curve rate parameter (mean/variance)	Gamma risk curve	Estimated	0	10000
β	Microcephaly curve shape parameter (mean*alpha)	Gamma risk curve	Estimated	0	100000
c	Microcephaly curve scaling parameter	Gamma risk curve	Estimated	0	100
1/μH	Human lifespan	SEIR	Location-specific	N/A	N/A	Brazil life expectancy [Internet]. Available: ftp://ftp.ibge.gov.br/Tabuas_Completas_de_Mortalidade/Tabuas_Completas_de_Mortalidade_2014/notastecnicas.pdf; Colombia life expectancy [Internet]. Available: https://www.dane.gov.co/files/investigaciones/poblacion/series_proyecciones/proyecc3.xls
NH	Human population size	SEIR	Location-specific	N/A	N/A	Brazil population size [Internet]. Available: ftp://ftp.ibge.gov.br/Estimativas_de_Populacao/Estimativas_2015/serie_2001_2015_TCU.pdf; Colombia population size [Internet]. Available: http://www.worldometers.info/world-population/colombia-population/
d	Mosquito density per human	SEIR	Estimated	Varied	Varied		Free component of R0. Upper and lower prior range were such that R0 was bounded between 1 and 7.
t0	Epidemic seed time in days	SEIR	Estimated	0	10000		Effective seed time of the SEIR epidemic. 01/01/2013 taken as day 0
ϕm	Proportion of observed microcephaly cases	Likelihood	Estimated	0	2		Reporting rate
ϕi	Proportion of observed ZIKV cases	Likelihood	Estimated	0	1		Reporting rate
bp	Baseline proportion of microcephaly affected births	Likelihood	Estimated	0	1
binc	Baseline incidence rate of ZIKV case reporting	Likelihood	Estimated	0	1
ar	Proportion of microcephaly affected births that are aborted	Second wave	Estimated	0	1
br	Proportion of potentially affected births avoided	Second wave	Estimated	0	1
tswitch	Time of behavioural change	Second wave	01/02/16	N/A	N/A
tabortion	Latest pregnancy termination time in gestational weeks	Second wave	24 weeks	N/A	N/A	Oliveira et al. N Engl J Med 2017;376:1591-1593. doi:10.1056/NEJMc1608612
ϕi1	ZIKV reporting rate before t_1	Second wave	Estimated
ϕi2	ZIKV reporting rate after t_1	Second wave	Estimated
t1	Time of ZIKV reporting rate change	Second wave	11/11/2015			Epidemiological Alert. Zika virus infection 7 May 2015 [Internet]. Available: http://www.paho.org/hq/index.php?option=com_docman&task=doc_view&Itemid=270&gid=30075
t2	Time of microcephaly reporting rate change	Second wave	13/03/2016	N/A	N/A	Protocol for surveillance and response to the occurrence of microcephaly and/or central nervous system (CNS) alterations [in Portuguese] [Internet]. Available: http://portalarquivos.saude.gov.br/images/pdf/2016/marco/24/Microcefalia-Protocolo-vigil--ncia-resposta-versao2.1.pdf
ϕm1	Microcephaly reporting rate before t_2	Second wave
ϕm2	Microcephaly reporting rate before t_2	Second wave	1	N/A	N/A		Assumed accurate reporting in 2016
Attack rate	Attack rate of SEIR model	SEIR	Estimated	N/A	N/A
R0	Basic reproductive value	SEIR	Estimated	N/A	N/A
