# Supplementary material for: Potential inconsistencies in Zika surveillance data and our understanding of risk during pregnancy
Source: PLoS Negl Trop Dis. 2018 Dec 10;12(12):e0006991. doi: 10.1371/journal.pntd.0006991 (PMC6301717; doi:10.1371/journal.pntd.0006991)
Supplement: S3 Table — Sources correspond to references in the main text. (CSV) [file pntd.0006991.s004.csv]

State/Country	Population size	Life expectancy (years)
Pernambuco	9,345,173	73
Bahia	15,203,934	73
Ceará	8,904,459	73.4
Rio Grande Norte	3,442,175	75.2
Colombia 2014	47,791,393	73.95
Colombia 2015	48,228,704	73.95
Colombia 2016	49,067,981	73.95
Salvador, Bahia	2,922,037 (inferred from total incidence)	73
Northeast Brazil (aggregated)	56,560,081	72.3
Sources	Brazil population size [Internet]. Available from: ftp://ftp.ibge.gov.br/Estimativas_de_Populacao/Estimativas_ 2015/serie_2001_2015_TCU.pdf; Colombia population size [Internet]. Available from: http://www.worldometers.info/world-population/colombia-population/	Brazil life expectancy [Internet]. Available from: ftp://ftp.ibge.gov.br/Tabuas_Completas_de_Mortalidade/ Tabuas_Completas_de_Mortalidade_2014/notastecnicas.pdf; Colombia population size [Internet]. Available from: https://www.dane.gov.co/files/investigaciones/poblacion/series_proyecciones/proyecc3.xls
