# Supplementary material for: Potential inconsistencies in Zika surveillance data and our understanding of risk during pregnancy
Source: PLoS Negl Trop Dis. 2018 Dec 10;12(12):e0006991. doi: 10.1371/journal.pntd.0006991 (PMC6301717; doi:10.1371/journal.pntd.0006991)
Supplement: S4 Table — Columns describe the name of the analysis as shown in Fig 4; the name of the parameter; and the posterior means and 95% credible intervals for those parameters. (CSV) [file pntd.0006991.s005.csv]

Analysis	Parameter	Posterior mean (95% CI)
Bahia, Brazil	Attack rate	0.715 (0.711-0.719)
Colombia (confirmed)	Attack rate	0.692 (0.677-0.707)
Colombia (notified)	Attack rate	0.621 (0.618-0.624)
Northeast Brazil	Attack rate	0.703 (0.673-0.734)
Pernambuco, Brazil (confirmed)	Attack rate	0.811 (0.771-0.845)
Rio Grande do Norte, Brazil (confirmed)	Attack rate	0.817 (0.798-0.835)
Rio Grande do Norte, Brazil (notified)	Attack rate	0.817 (0.799-0.836)
Bahia, Brazil	Basic reproductive number, R0	1.76 (1.75-1.77)
Colombia (confirmed)	Basic reproductive number, R0	1.7 (1.67-1.74)
Colombia (notified)	Basic reproductive number, R0	1.56 (1.56-1.57)
Northeast Brazil	Basic reproductive number, R0	1.73 (1.66-1.8)
Pernambuco, Brazil (confirmed)	Basic reproductive number, R0	2.06 (1.91-2.2)
Rio Grande do Norte, Brazil (confirmed)	Basic reproductive number, R0	2.08 (2-2.16)
Rio Grande do Norte, Brazil (notified)	Basic reproductive number, R0	2.08 (2.01-2.16)
Bahia, Brazil	Epidemic seed time	2014-05-02 (2014-04-28-2014-05-05)
Colombia (confirmed)	Epidemic seed time	2014-11-30 (2014-11-14-2014-12-16)
Colombia (notified)	Epidemic seed time	2014-09-15 (2014-09-11-2014-09-19)
Northeast Brazil	Epidemic seed time	2014-03-04 (2014-01-31-2014-04-04)
Pernambuco, Brazil (confirmed)	Epidemic seed time	2014-04-14 (2014-03-14-2014-05-12)
Rio Grande do Norte, Brazil (confirmed)	Epidemic seed time	2014-08-17 (2014-08-04-2014-08-31)
Rio Grande do Norte, Brazil (notified)	Epidemic seed time	2014-08-18 (2014-08-04-2014-08-31)
Salvador, Brazil	Epidemic seed time	2014-02-05 (2014-02-05-2014-02-05)
Bahia, Brazil	First risk week	1.93 (0.714-4.04)
Colombia (confirmed)	First risk week	0.223 (0.143-1)
Colombia (notified)	First risk week	0.386 (0.143-2.29)
Northeast Brazil	First risk week	8.16 (5.29-10.9)
Pernambuco, Brazil (confirmed)	First risk week	0 (0-0)
Rio Grande do Norte, Brazil (confirmed)	First risk week	5.74 (1.14-11.3)
Rio Grande do Norte, Brazil (notified)	First risk week	0.35 (0.143-1.57)
Salvador, Brazil	First risk week	0.19 (0.143-0.429)
Bahia, Brazil	Last risk week	21.4 (16.3-25.6)
Colombia (confirmed)	Last risk week	39.6 (36.6-39.9)
Colombia (notified)	Last risk week	39.7 (37.7-39.9)
Northeast Brazil	Last risk week	15.1 (11.9-18.6)
Pernambuco, Brazil (confirmed)	Last risk week	7.67 (3.57-12.6)
Rio Grande do Norte, Brazil (confirmed)	Last risk week	29.4 (21.6-39.6)
Rio Grande do Norte, Brazil (notified)	Last risk week	39.7 (38-39.9)
Salvador, Brazil	Last risk week	31.6 (28.6-35.3)
Bahia, Brazil	Mean first trimester risk	0.0281 (0.0251-0.0315)
Colombia (confirmed)	Mean first trimester risk	0.00279 (0.00229-0.00334)
Colombia (notified)	Mean first trimester risk	0.00303 (0.00239-0.00367)
Northeast Brazil	Mean first trimester risk	0.00878 (0.00721-0.01)
Pernambuco, Brazil (confirmed)	Mean first trimester risk	0.013 (0.0115-0.0145)
Rio Grande do Norte, Brazil (confirmed)	Mean first trimester risk	0.00452 (0.00119-0.00743)
Rio Grande do Norte, Brazil (notified)	Mean first trimester risk	0.0147 (0.011-0.0186)
Salvador, Brazil	Mean first trimester risk	0.0306 (0.0266-0.0349)
Bahia, Brazil	Mean second trimester risk	0.00365 (0.000781-0.00597)
Colombia (confirmed)	Mean second trimester risk	0.00224 (0.00193-0.00257)
Colombia (notified)	Mean second trimester risk	0.00268 (0.00228-0.00322)
Northeast Brazil	Mean second trimester risk	0.000588 (5.59e-21-0.00205)
Pernambuco, Brazil (confirmed)	Mean second trimester risk	0.000379 (0.000177-0.000628)
Rio Grande do Norte, Brazil (confirmed)	Mean second trimester risk	0.00726 (0.00452-0.0111)
Rio Grande do Norte, Brazil (notified)	Mean second trimester risk	0.0117 (0.00895-0.0148)
Salvador, Brazil	Mean second trimester risk	0.00805 (0.00649-0.0098)
Bahia, Brazil	Mean third trimester risk	2.71e-05 (4.49e-11-0.000146)
Colombia (confirmed)	Mean third trimester risk	0.00154 (0.00116-0.00189)
Colombia (notified)	Mean third trimester risk	0.00186 (0.00135-0.00232)
Northeast Brazil	Mean third trimester risk	1.7e-08 (0-5.13e-08)
Pernambuco, Brazil (confirmed)	Mean third trimester risk	0.00022 (0.000103-0.000361)
Rio Grande do Norte, Brazil (confirmed)	Mean third trimester risk	0.000586 (4.76e-08-0.00203)
Rio Grande do Norte, Brazil (notified)	Mean third trimester risk	0.00562 (0.00217-0.00919)
Salvador, Brazil	Mean third trimester risk	0.000833 (0.000407-0.00142)
Bahia, Brazil	Number of weeks at risk	19.6 (12.3-24.7)
Colombia (confirmed)	Number of weeks at risk	39.4 (36-39.7)
Colombia (notified)	Number of weeks at risk	39.3 (36-39.7)
Northeast Brazil	Number of weeks at risk	7 (1.71-12.9)
Pernambuco, Brazil (confirmed)	Number of weeks at risk	7.67 (3.57-12.6)
Rio Grande do Norte, Brazil (confirmed)	Number of weeks at risk	23.7 (11.3-37.6)
Rio Grande do Norte, Brazil (notified)	Number of weeks at risk	39.4 (36.7-39.7)
Salvador, Brazil	Number of weeks at risk	31.4 (28.1-35.1)
Bahia, Brazil	Peak risk week	7.83 (6.57-9)
Colombia (confirmed)	Peak risk week	5.1 (0.429-10.9)
Colombia (notified)	Peak risk week	7.3 (0.857-13.9)
Northeast Brazil	Peak risk week	11.2 (10-12.4)
Pernambuco, Brazil (confirmed)	Peak risk week	0 (0-0)
Rio Grande do Norte, Brazil (confirmed)	Peak risk week	14.1 (10.3-16.9)
Rio Grande do Norte, Brazil (notified)	Peak risk week	7.69 (1.14-12.6)
Salvador, Brazil	Peak risk week	5.27 (3.71-6.57)
