# Supplementary material for: Potential inconsistencies in Zika surveillance data and our understanding of risk during pregnancy
Source: PLoS Negl Trop Dis. 2018 Dec 10;12(12):e0006991. doi: 10.1371/journal.pntd.0006991 (PMC6301717; doi:10.1371/journal.pntd.0006991)
Supplement: S5 Table — Analysis column describes which mechanism was under investigation for that analysis; parameter column describes the parameter being estimated; values shown are the posterior mean and 95% credible intervals. (CSV) [file pntd.0006991.s006.csv]

Analysis	Parameter	Posterior mean (95% CI)
Abortions only	Abortion rate	0.925 (0.898-0.949)
Avoided births only	Abortion rate	NA
Forecast analysis	Abortion rate	0.4 (0.0145-0.921)
Microcephaly reporting change only	Abortion rate	NA
No ZIKV reporting change	Abortion rate	0.699 (0.118-0.903)
ZIKV reporting change only	Abortion rate	NA
Abortions only	Births avoided	NA
Avoided births only	Births avoided	0.92 (0.89-0.944)
Forecast analysis	Births avoided	NA
Microcephaly reporting change only	Births avoided	NA
No ZIKV reporting change	Births avoided	NA
ZIKV reporting change only	Births avoided	NA
Abortions only	Microcephaly reporting rate 2015	NA
Avoided births only	Microcephaly reporting rate 2015	NA
Forecast analysis	Microcephaly reporting rate 2015	1.43 (1.01-1.98)
Microcephaly reporting change only	Microcephaly reporting rate 2015	6.01 (4.92-7.26)
No ZIKV reporting change	Microcephaly reporting rate 2015	1.52 (1.12-2.04)
ZIKV reporting change only	Microcephaly reporting rate 2015	NA
Abortions only	Number of aborted births	1090 (803-1480)
Avoided births only	Number of aborted births	NA
Forecast analysis	Number of aborted births	161 (6.06-999)
Microcephaly reporting change only	Number of aborted births	NA
No ZIKV reporting change	Number of aborted births	353 (18.3-805)
ZIKV reporting change only	Number of aborted births	NA
Abortions only	Proportion of pregnant women avoiding infection	NA
Avoided births only	Proportion of pregnant women avoiding infection	NA
Forecast analysis	Proportion of pregnant women avoiding infection	0.315 (0.0112-0.82)
Microcephaly reporting change only	Proportion of pregnant women avoiding infection	NA
No ZIKV reporting change	Proportion of pregnant women avoiding infection	0.464 (0.0233-0.882)
ZIKV reporting change only	Proportion of pregnant women avoiding infection	NA
Abortions only	ZIKV reporting rate change	NA
Avoided births only	ZIKV reporting rate change	NA
Forecast analysis	ZIKV reporting rate change	4.46 (0.336-12.1)
Microcephaly reporting change only	ZIKV reporting rate change	NA
No ZIKV reporting change	ZIKV reporting rate change	NA
ZIKV reporting change only	ZIKV reporting rate change	18.9 (10-59.1)
